# Supplementary material for: Divergence within the Taxon ‘Candidatus Phytoplasma asteris’ Confirmed by Comparative Genome Analysis of Carrot Strains
Source: Microorganisms. 2024 May 17;12(5):1016. doi: 10.3390/microorganisms12051016 (PMC11123874; doi:10.3390/microorganisms12051016)
Supplement: Supplementary file 1 [file microorganisms-12-01016-s001.zip]

Archive with 1 entries (1 files):
- microorganisms-2948178-supplementary.pdf
